# Supplementary material for: Mapping Physical Fitness Assessments in Interventional Research Among Breast Cancer Survivors: A Scoping Review
Source: Cancers (Basel). 2026 May 19;18(10):1642. doi: 10.3390/cancers18101642 (PMC13204595; doi:10.3390/cancers18101642)
Supplement: Supplementary file 1 [file cancers-18-01642-s001.zip]

Archive with 1 entries (1 files):
- cancers-4272201-supplementary.pdf
